# Supplementary material for: Identification and risk stratification of coronary disease by artificial intelligence-enabled ECG
Source: eClinicalMedicine. 2023 Oct 24;65:102259. doi: 10.1016/j.eclinm.2023.102259 (PMC10725070; doi:10.1016/j.eclinm.2023.102259)
Supplement: Appendix A [file mmc2.xlsx]

## Sheet: Carotid Artery Interventions
Description	Method	Code
Bypass graft, other than vein; common carotid-ipsilateral internal carotid	CPT	35601
Bypass graft, other than vein; carotid-subclavian artery bypass graft	CPT	35606
Transcatheter placement of extracranial intrathoracic carotid artery stent(s)	CPT	1014464
Bypass Left Common Carotid Artery to Upper Artery with Synthetic Substitute	ICD-10-PCS	031J0JY
Bypass Right Common Carotid Artery to Right Extracranial Artery with Synthetic Substitute	ICD10	031H0JJ
Bypass Right Common Carotid Artery to Upper Artery with Synthetic Substitute	ICD-10-PCS	031H0JY
Bypass L Com Carotid to L Extracran Art w Synth Sub, Open	ICD-10-PCS	031J0JK
Bypass Left Common Carotid Artery to Left Extracranial Artery with Nonautologous Tissue Substitute	ICD10	031J0KK
Bypass Left Common Carotid Artery to Left Extracranial Artery	ICD10	031J0ZK
Bypass Right Common Carotid Artery to Right Extracranial Artery with Autologous Venous Tissue	ICD10	031H09J
Bypass Right Common Carotid Artery to Left Extracranial Artery with Synthetic Substitute	ICD-10-PCS	031H0JK
Bypass Left Common Carotid Artery to Left Extracranial Artery with Autologous Venous Tissue	ICD10	031J09K
Bypass Left Common Carotid Artery to Left Extracranial Artery with Autologous Arterial Tissue	ICD10	031J0AK
Bypass Left Internal Carotid Artery to Left Extracranial Artery with Synthetic Substitute	ICD10	031L0JK
Replacement of Right Common Carotid Artery with Synthetic Substitute	ICD10	03RH0JZ
Replacement of Left Common Carotid Artery with Synthetic Substitute	ICD-10-PCS	03RJ0JZ
BYPASS THOR AORTA DESC TO CAROTID W AUTOL ART, OPEN	ICD10	021W0AD
Bypass R Com Carotid to L Extracran Art w Nonaut Sub, Open	ICD-10-PCS	031H0KK
Bypass L Com Carotid to R Extracran Art w Synth Sub, Open	ICD-10-PCS	031J0JJ
Bypass Left Common Carotid Artery to Up Art, Open Approach	ICD-10-PCS	031J0ZY
INSERTION OF INTRALUM DEV INTO R COM CAROTID, PERC APPROACH	ICD10	03HH3DZ
INSERTION OF INTRALUM DEV INTO L COM CAROTID, PERC APPROACH	ICD10	03HJ3DZ
BYPASS THOR AORTA DESC TO CAROTID W SYNTH SUB, PERC ENDO	ICD10	021W4JD
Bypass Thoracic Aorta, Ascending/Arch to Carotid, Open Approach	ICD-10-PCS	021X0ZD
BYPASS THOR AORTA ASC TO CAROTID, OPEN APPROACH	ICD10	021X0ZD
BYPASS R COM CAROTID TO INTRACRAN ART W AUTOL VN, OPEN	ICD10	031H09G
Bypass R Com Carotid to R Extracran Art w Autol Vn, Open	ICD-10-PCS	031H09J
Bypass R Com Carotid to Up Art with Autol Vn, Open Approach	ICD-10-PCS	031H09Y
Bypass R Com Carotid to Up Art with Autol Art, Open Approach	ICD-10-PCS	031H0AY
BYPASS R COM CAROTID TO INTRACRAN ART W SYNTH SUB, OPEN	ICD10	031H0JG
Bypass R Com Carotid to R Extracran Art w Synth Sub, Open	ICD-10-PCS	031H0JJ
BYPASS R COM CAROTID TO R EXTRACRAN ART W NONAUT SUB, OPEN	ICD10	031H0KJ
Bypass R Com Carotid to Up Art w Nonaut Sub, Open	ICD-10-PCS	031H0KY
Bypass R Com Carotid to R Extracran Art, Open Approach	ICD-10-PCS	031H0ZJ
BYPASS R COM CAROTID TO R EXTRACRAN ART, OPEN APPROACH	ICD10	031H0ZJ
Bypass Right Common Carotid Artery to Up Art, Open Approach	ICD-10-PCS	031H0ZY
Bypass L Com Carotid to Up Art with Autol Vn, Open Approach	ICD-10-PCS	031J09Y
Bypass L Com Carotid to Intracran Art w Autol Art, Open	ICD-10-PCS	031J0AG
BYPASS L COM CAROTID TO R EXTRACRAN ART W SYNTH SUB, OPEN	ICD10	031J0JJ
BYPASS L COM CAROTID TO R EXTRACRAN ART W NONAUT SUB, OPEN	ICD10	031J0KJ
Bypass L Com Carotid to L Extracran Art, Open Approach	ICD-10-PCS	031J0ZK
Bypass R Int Carotid to R Extracran Art w Autol Art, Open	ICD-10-PCS	031K0AJ
BYPASS R INT CAROTID TO R EXTRACRAN ART W SYNTH SUB, OPEN	ICD10	031K0JJ
Bypass L Int Carotid to L Extracran Art w Synth Sub, Open	ICD-10-PCS	031L0JK
Bypass R Ext Carotid to R Extracran Art w Autol Vn, Open	ICD-10-PCS	031M09J
BYPASS R EXT CAROTID TO R EXTRACRAN ART W AUTOL VN, OPEN	ICD10	031M09J
BYPASS R EXT CAROTID TO R EXTRACRAN ART W SYNTH SUB, OPEN	ICD10	031M0JJ
BYPASS R EXT CAROTID TO R EXTRACRAN ART, OPEN APPROACH	ICD10	031M0ZJ
BYPASS L EXT CAROTID TO L EXTRACRAN ART W AUTOL ART, OPEN	ICD10	031N0AK
Bypass L Ext Carotid to L Extracran Art w Synth Sub, Open	ICD-10-PCS	031N0JK
BYPASS L EXT CAROTID TO L EXTRACRAN ART W SYNTH SUB, OPEN	ICD10	031N0JK
BYPASS L EXT CAROTID TO L EXTRACRAN ART, OPEN APPROACH	ICD10	031N0ZK
BYPASS W/VEIN COMMON-IPSILATERAL CAROTID	CPT	35501
Transcatheter placement of intravascular stent(s), cervical carotid artery, percutaneous	CPT	37215
Transcatheter placement of intravascular stent(s) without distal embolic protection	CPT	37216
Transcatheter placement of intravascular stent(s), intrathoracic common carotid artery or innominate artery	CPT	37217
Transcatheter placement of intravascular stent(s), intrathoracic common carotid artery or innominate artery	CPT	37218
Transcatheter placement of an intravascular stent(s) (except lower extremity artery(s) for occlusive disease, cervical carotid, extracranial vertebral or intrathoracic carotid, intracranial, or coronary), open or percutaneous, including radiological supervision and interpretation and including all angioplasty within the same vessel, when performed	CPT	37236
Transcatheter placement of an intravascular stent(s) (except lower extremity artery(s) for occlusive disease, cervical carotid, extracranial vertebral or intrathoracic carotid, intracranial, or coronary), open or percutaneous, including radiological supervision and interpretation and including all angioplasty within the same vessel, when performed	CPT	37237
Transcatheter placement of an intravascular stent(s), open or percutaneous, including radiological supervision and interpretation and including angioplasty within the same vessel, when performed	CPT	37238
Transcatheter placement of an intravascular stent(s), open or percutaneous, including radiological supervision and interpretation and including angioplasty within the same vessel, when performed	CPT	37239
Thromboendarterectomy, including patch graft, if performed; carotid, vertebral, subclavian, by neck incision	CPT	35301
Reoperation, carotid, thromboendarterectomy, more than 1 month after original operation (List separately in No changeition to code for primary procedure)	CPT	35390
Bypass graft, with vein; common carotid-ipsilateral internal carotid	CPT	35501
Bypass graft, with vein; carotid-subclavian or subcalvian-carotid	CPT	35506
Bypass graft, with vein; carotid-vertebral	CPT	35508
Bypass graft, with vein; carotid-contralateral carotid	CPT	35509
Bypass graft, with vein; carotid-brachial	CPT	35510

## Sheet: Pacemaker codes
Description	Method	Code
Insertion of epicardial electrode(s); open incision (e.g., thoracotomy, median sternotomy, subxiphoid approach)	CPT	33202
Insertion of epicardial electrode(s); endoscopic approach (e.g., thoracoscopy, pericardioscopy)	CPT	33203
Insertion of new or replacement of permanent pacemaker with transvenous electrode(s); atrial	CPT	33206
Insertion of new or replacement of permanent pacemaker with transvenous electrode(s); ventricular	CPT	33207
Insertion of new or replacement of permanent pacemaker with transvenous electrode(s); atrial and ventricular	CPT	33208
Insertion of pacemaker pulse generator only; with existing single lead	CPT	33212
Insertion of pacemaker pulse generator only; with existing dual leads	CPT	33213
Upgrade of implanted pacemaker system, conversion of single chamber system to dual chamber system (includes removal of previously placed pulse generator, testing of existing lead, insertion of new lead, insertion of new pulse generator)	CPT	33214
Repositioning of previously implanted transvenous pacemaker or implantable defibrillator (right atrial or right ventricular) electrode	CPT	33215
Insertion of a single transvenous electrode, permanent pacemaker or implantable defibrillator	CPT	33216
Insertion of 2 transvenous electrodes, permanent pacemaker or implantable defibrillator	CPT	33217
Repair of single transvenous electrode, permanent pacemaker or implantable defibrillator	CPT	33218
Repair of 2 transvenous electrodes for permanent pacemaker or implantable defibrillator	CPT	33220
Insertion of pacemaker pulse generator only; with existing multiple leads	CPT	33221
Relocation of skin pocket for pacemaker	CPT	33222
Insertion of pacing electrode, cardiac venous system, for left ventricular pacing, with attachment to previously placed pacemaker or implantable defibrillator pulse generator (including revision of pocket, removal, insertion, and/or replacement of existing generator)	CPT	33224
Insertion of pacing electrode, cardiac venous system, for left ventricular pacing, at time of insertion of implantable defibrillator or pacemaker pulse generator (e.g., for upgrade to dual chamber system) (List separately in No changeition to code for primary procedure)	CPT	33225
Repositioning of previously implanted cardiac venous system (left ventricular) electrode (including removal, insertion and/or replacement of existing generator)	CPT	33226
Removal of permanent pacemaker pulse generator with replacement of pacemaker pulse generator; single lead system	CPT	33227
Removal of permanent pacemaker pulse generator with replacement of pacemaker pulse generator; dual lead system	CPT	33228
Removal of permanent pacemaker pulse generator with replacement of pacemaker pulse generator; multiple lead system	CPT	33229
Insertion of implantable defibrillator pulse generator only; with existing dual leads	CPT	33230
Insertion of implantable defibrillator pulse generator only; with existing multiple leads	CPT	33231
Removal of permanent pacemaker pulse generator only	CPT	33233
Removal of transvenous pacemaker electrode(s); single lead system, atrial or ventricular	CPT	33234
Removal of transvenous pacemaker electrode(s); dual lead system	CPT	33235
Removal of permanent epicardial pacemaker and electrodes by thoracotomy; single lead system, atrial or ventricular	CPT	33236
Removal of permanent epicardial pacemaker and electrodes by thoracotomy; dual lead system	CPT	33237
Removal of permanent transvenous electrode(s) by thoracotomy	CPT	33238
Insertion of implantable defibrillator pulse generator only; with existing single lead	CPT	33240
Removal of implantable defibrillator pulse generator only	CPT	33241
Removal of single or dual chamber implantable defibrillator electrode(s); by thoracotomy	CPT	33243
Removal of implantable defibrillator pulse generator with replacement of implantable defibrillator pulse generator; by transvenous extraction	CPT	33244
Insertion or replacement of permanent implantable defibrillator system, with transvenous lead(s), single or dual chamber	CPT	33249
Removal of implantable defibrillator pulse generator with replacement of implantable defibrillator pulse generator; single lead system	CPT	33262
Removal of implantable defibrillator pulse generator with replacement of implantable defibrillator pulse generator; dual lead system	CPT	33263
Removal of implantable defibrillator pulse generator with replacement of implantable defibrillator pulse generator; multiple lead system	CPT	33264
Insertion or replacement of permanent subcutaneous implantable defibrillator system, with subcutaneous electrode, including defibrillation threshold evaluation, induction of arrhythmia, evaluation of sensing for arrhythmia termination, and programming or reprogramming of sensing or therapeutic parameters, when performed	CPT	33270
Insertion of subcutaneous implantable defibrillator electrode	CPT	33271
Removal of subcutaneous implantable defibrillator electrode	CPT	33272
Repositioning of previously implanted subcutaneous implantable defibrillator electrode	CPT	33273
Insertion or replacement of implantable cardioverter-defibrillation system with substernal electrode(s), including all imaging guidance and electrophysiological evaluation (includes defibrillation threshold evaluation, induction of arrhythmia, evaluation of sensing for arrhythmia termination, and programming or reprogramming of sensing or therapeutic parameters), when performed	CPT	0571T
Insertion of substernal implantable defibrillation electrode	CPT	0572T
Removal of substernal implantable defibrillation electrode	CPT	0573T
Repositioning of previously implanted substernal implantable defibrillator-pacing electrode	CPT	0574T

## Sheet: Heart lung transplant codes
Description	Method	Code
Heart-lung transplant with recipient cardiectomy-pneumonectomy	CPT	33935
Heart transplant, with or without recipient cardiectomy	CPT	33945

## Sheet: Cardiac Surgery (Primary excl.)
Description	Method	Code
Replacement or repair of implantable component or components of total replacement heart system (artificial heart), excluding thoracic unit	CPT	0053T
Replacement or repair of implantable component or components of total replacement heart system (artificial heart), thoracic unit	CPT	0052T
Implantation of a total replacement heart system (artificial heart) with recipient cardiectomy	CPT	0051T
Operative ablation of supraventricular arrhythmogenic focus or pathway (eg, Wolff-Parkinson-White, atrioventricular node re-entry), tract(s) and/or focus (foci); without cardiopulmonary bypass	CPT	33250
Operative ablation of supraventricular arrhythmogenic focus or pathway (eg, Wolff-Parkinson-White, atrioventricular node re-entry), tract(s) and/or focus (foci); with cardiopulmonary bypass	CPT	33251
Operative tissue ablation and reconstruction of atria, limited (eg, modified maze procedure)	CPT	33254
Operative tissue ablation and reconstruction of atria, extensive (eg, maze procedure); without cardiopulmonary bypass	CPT	33255
Operative tissue ablation and reconstruction of atria, extensive (eg, maze procedure); with cardiopulmonary bypass	CPT	33256
Operative tissue ablation and reconstruction of atria, performed at the time of other cardiac procedure(s), limited (eg, modified maze procedure) (List separately in No changeition to code for primary procedure)	CPT	33257
Operative tissue ablation and reconstruction of atria, performed at the time of other cardiac procedure(s), extensive (eg, maze procedure), without cardiopulmonary bypass (List separately in No changeition to code for primary procedure)	CPT	33258
Operative tissue ablation and reconstruction of atria, performed at the time of other cardiac procedure(s), extensive (eg, maze procedure), with cardiopulmonary bypass (List separately in No changeition to code for primary procedure)	CPT	33259
Operative ablation of ventricular arrhythmogenic focus with cardiopulmonary bypass	CPT	33261
Endoscopy, surgical; operative tissue ablation and reconstruction of atria, limited (eg, modified maze procedure), without cardiopulmonary bypass	CPT	33265
Endoscopy, surgical; operative tissue ablation and reconstruction of atria, extensive (eg, maze procedure), without cardiopulmonary bypass	CPT	33266
Exclusion of left atrial appendage, open, any method (eg, excision, isolation via stapling, oversewing, ligation, plication, clip)	CPT	33267
Exclusion of left atrial appendage, open, performed at the time of other sternotomy or thoracotomy procedure(s), any method (eg, excision, isolation via stapling, oversewing, ligation, plication, clip) (List separately in addition to primary procedure)	CPT	33268
Exclusion of left atrial appendage, thoracoscopic, any method (eg, excision, isolation via stapling, oversewing, ligation, plication, clip)	CPT	33269
Right ventricular resection for infundibular stenosis, with or without commissurotomy	CPT	33476
Outflow tract augmentation (gusset), with or without commissurotomy or infundibular resection	CPT	33478
Myocardial resection (eg, ventricular aneurysmectomy)	CPT	33542
Repair of postinfarction ventricular septal defect, with or without myocardial resection	CPT	33545
Surgical ventricular restoration procedure, includes prosthetic patch, when performed (eg, ventricular remodeling, SVR, SAVER, Dor procedures)	CPT	33548
Repair of complex cardiac anomaly other than pulmonary atresia with ventricular septal defect by construction or replacement of conduit from right or left ventricle to pulmonary artery	CPT	33608
Repair of complex cardiac anomalies (eg, single ventricle with subaortic obstruction) by surgical enlargement of ventricular septal defect	CPT	33610
Repair of double outlet right ventricle with intraventricular tunnel repair;	CPT	33611
Repair of double outlet right ventricle with intraventricular tunnel repair; with repair of right ventricular outflow tract obstruction	CPT	33612
Repair of complex cardiac anomalies (eg, tricuspid atresia) by closure of atrial septal defect and anastomosis of atria or vena cava to pulmonary artery (simple Fontan procedure)	CPT	33615
Repair of complex cardiac anomalies (e.g., single ventricle by modified Fontan)	CPT	33617
Repair of single ventricle with aortic outflow obstruction and aortic arch hypoplasia (hypoplastic left heart syndrome) (eg, Norwood procedure)	CPT	33619
Repair atrial septal defect, secundum, with cardiopulmonary bypass, with or without patch	CPT	33641
Direct or patch closure, sinus venosus, with or without anomalous pulmonary venous drainage	CPT	33645
Repair of atrial septal defect and ventricular septal defect, with direct or patch closure	CPT	33647
Repair of incomplete or partial atrioventricular canal (ostium primum atrial septal defect), with or without atrioventricular valve repair	CPT	33660
Repair of intermediate or transitional atrioventricular canal, with or without atrioventricular valve repair	CPT	33665
Repair of complete atrioventricular canal, with or without prosthetic valve	CPT	33670
Closure of multiple ventricular septal defects;	CPT	33675
Closure of multiple ventricular septal defects; with pulmonary valvotomy or infundibular resection (acyanotic)	CPT	33676
Closure of multiple ventricular septal defects; with removal of pulmonary artery band, with or without gusset	CPT	33677
Closure of single ventricular septal defect, with or without patch;	CPT	33681
Closure of single ventricular septal defect, with or without patch; with pulmonary valvotomy or infundibular resection (acyanotic)	CPT	33684
Closure of single ventricular septal defect, with or without patch; with removal of pulmonary artery band, with or without gusset	CPT	33688
Complete repair tetralogy of Fallot without pulmonary atresia;	CPT	33692
Complete repair tetralogy of Fallot without pulmonary atresia; with transannular patch	CPT	33694
Complete repair tetralogy of Fallot with pulmonary atresia including construction of conduit from right ventricle to pulmonary artery and closure of ventricular septal defect	CPT	33697
Repair sinus of Valsalva fistula, with cardiopulmonary bypass;	CPT	33702
Repair sinus of Valsalva fistula, with cardiopulmonary bypass; with repair of ventricular septal defect	CPT	33710
Repair sinus of Valsalva aneurysm, with cardiopulmonary bypass	CPT	33720
Repair of cor triatriatum or supravalvular mitral ring by resection of left atrial membrane	CPT	33732
Atrial septectomy or septostomy; closed heart (Blalock-Hanlon type operation)	CPT	33735
Atrial septectomy or septostomy; open heart with cardiopulmonary bypass	CPT	33736
Atrial septectomy or septostomy; open heart, with inflow occlusion	CPT	33737
Repair of transposition of the great arteries with ventricular septal defect and subpulmonary stenosis; without surgical enlargement of ventricular septal defect	CPT	33770
Repair of transposition of the great arteries, atrial baffle procedure (eg, Mustard or Senning type) with cardiopulmonary bypass;	CPT	33774
Repair of transposition of the great arteries, atrial baffle procedure (eg, Mustard or Senning type) with cardiopulmonary bypass; with closure of ventricular septal defect	CPT	33776
Repair of transposition of the great arteries, aortic pulmonary artery reconstruction (eg, Jatene type); with closure of ventricular septal defect	CPT	33780
Aortic root translocation with ventricular septal defect and pulmonary stenosis repair (ie, Nikaidoh procedure); without coronary ostium reimplantation	CPT	33782
Aortic root translocation with ventricular septal defect and pulmonary stenosis repair (ie, Nikaidoh procedure); with reimplantation of 1 or both coronary ostia	CPT	33783
Total repair, truncus arteriosus (Rastelli type operation)	CPT	33786
Obliteration of aortopulmonary septal defect; without cardiopulmonary bypass	CPT	33813
Obliteration of aortopulmonary septal defect; with cardiopulmonary bypass	CPT	33814
Repair of pulmonary atresia with ventricular septal defect, by construction or replacement of conduit from right or left ventricle to pulmonary artery	CPT	33920
Insertion of ventricular assist device; extracorporeal, single ventricle	CPT	33975
Insertion of ventricular assist device; extracorporeal, biventricle	CPT	33976
Removal of ventricular assist device; extracorporeal, single ventricle	CPT	33977
Removal of ventricular assist device; extracorporeal, biventricle	CPT	33978
Insertion of ventricular assist device; implantable intracorporeal, single ventricle	CPT	33979
Removal of ventricular assist device; implantable intracorporeal, single ventricle	CPT	33980
Endoscopic harvest of single upper extremity artery segment for coronary artery bypass procedure	CPT	33509
Coronary artery bypass, vein only; single coronary venous graft	CPT	33510
Coronary artery bypass, vein only; 2 coronary venous grafts	CPT	33511
Coronary artery bypass, vein only; 3 coronary venous grafts	CPT	33512
Coronary artery bypass, vein only; 4 coronary venous grafts	CPT	33513
Coronary artery bypass, vein only; 5 coronary venous grafts	CPT	33514
Coronary artery bypass, vein only; 6 or more coronary venous grafts	CPT	33516
Harvest of upper extremity artery, 1 segment, for coronary artery bypass procedure, open	CPT	35600
Coronary artery bypass, using arterial graft(s); single arterial graft	CPT	33533
Coronary artery bypass, using arterial graft(s); 2 coronary arterial grafts	CPT	33534
Coronary artery bypass, using arterial graft(s); 3 coronary arterial grafts	CPT	33535
Coronary artery bypass, using arterial graft(s); 4 or more coronary arterial grafts	CPT	33536

## Sheet: Coronary Angiography
Description	Method	Code
ENDOLUMINAL IMAGING OF CORONARY VESSEL OR GRAFT USING INTRAVASCULAR ULTRASOUND (IVUS) OR OPTICAL COHERENCE TOMOGRAPHY (OCT) DURING DIAGNOSTIC EVALUATION AND/OR THERAPEUTIC INTERVENTION INCLUDING IMAGING SUPERVISION, INTERPRETATION AND REPORT; INITIAL VESSEL (LIST SEPARATELY IN ADDITION TO CODE FOR PRIMARY PROCEDURE)	CPT	92978
ENDOLUMINAL IMAGING OF CORONARY VESSEL OR GRAFT USING INTRAVASCULAR ULTRASOUND (IVUS) OR OPTICAL COHERENCE TOMOGRAPHY (OCT) DURING DIAGNOSTIC EVALUATION AND/OR THERAPEUTIC INTERVENTION INCLUDING IMAGING SUPERVISION, INTERPRETATION AND REPORT; EACH ADDITIONAL VESSEL (LIST SEPARATELY IN ADDITION TO CODE FOR PRIMARY PROCEDURE)	CPT	92979
CATHETER PLACEMENT IN CORONARY ARTERY(S) FOR CORONARY ANGIOGRAPHY, INCLUDING INTRAPROCEDURAL INJECTION(S) FOR CORONARY ANGIOGRAPHY, IMAGING SUPERVISION AND INTERPRETATION;	CPT	93454
CATHETER PLACEMENT IN CORONARY ARTERY(S) FOR CORONARY ANGIOGRAPHY, INCLUDING INTRAPROCEDURAL INJECTION(S) FOR CORONARY ANGIOGRAPHY, IMAGING SUPERVISION AND INTERPRETATION; WITH CATHETER PLACEMENT(S) IN BYPASS GRAFT(S) (INTERNAL MAMMARY, FREE ARTERIAL, VENOUS GRAFTS) INCLUDING INTRAPROCEDURAL INJECTION(S) FOR BYPASS GRAFT ANGIOGRAPHY	CPT	93455
CATHETER PLACEMENT IN CORONARY ARTERY(S) FOR CORONARY ANGIOGRAPHY, INCLUDING INTRAPROCEDURAL INJECTION(S) FOR CORONARY ANGIOGRAPHY, IMAGING SUPERVISION AND INTERPRETATION; WITH RIGHT HEART CATHETERIZATION	CPT	93456
CATHETER PLACEMENT IN CORONARY ARTERY(S) FOR CORONARY ANGIOGRAPHY, INCLUDING INTRAPROCEDURAL INJECTION(S) FOR CORONARY ANGIOGRAPHY, IMAGING SUPERVISION AND INTERPRETATION; WITH CATHETER PLACEMENT(S) IN BYPASS GRAFT(S) (INTERNAL MAMMARY, FREE ARTERIAL, VENOUS GRAFTS) INCLUDING INTRAPROCEDURAL INJECTION(S) FOR BYPASS GRAFT ANGIOGRAPHY AND RIGHT HEART CATHETERIZATION	CPT	93457
CATHETER PLACEMENT IN CORONARY ARTERY(S) FOR CORONARY ANGIOGRAPHY, INCLUDING INTRAPROCEDURAL INJECTION(S) FOR CORONARY ANGIOGRAPHY, IMAGING SUPERVISION AND INTERPRETATION; WITH LEFT HEART CATHETERIZATION INCLUDING INTRAPROCEDURAL INJECTION(S) FOR LEFT VENTRICULOGRAPHY, WHEN PERFORMED	CPT	93458
CATHETER PLACEMENT IN CORONARY ARTERY(S) FOR CORONARY ANGIOGRAPHY, INCLUDING INTRAPROCEDURAL INJECTION(S) FOR CORONARY ANGIOGRAPHY, IMAGING SUPERVISION AND INTERPRETATION; WITH LEFT HEART CATHETERIZATION INCLUDING INTRAPROCEDURAL INJECTION(S) FOR LEFT VENTRICULOGRAPHY, WHEN PERFORMED, CATHETER PLACEMENT(S) IN BYPASS GRAFT(S) (INTERNAL MAMMARY, FREE ARTERIAL, VENOUS GRAFTS) WITH BYPASS GRAFT ANGIO…	CPT	93459
CATHETER PLACEMENT IN CORONARY ARTERY(S) FOR CORONARY ANGIOGRAPHY, INCLUDING INTRAPROCEDURAL INJECTION(S) FOR CORONARY ANGIOGRAPHY, IMAGING SUPERVISION AND INTERPRETATION; WITH RIGHT AND LEFT HEART CATHETERIZATION INCLUDING INTRAPROCEDURAL INJECTION(S) FOR LEFT VENTRICULOGRAPHY, WHEN PERFORMED	CPT	93460
CATHETER PLACEMENT IN CORONARY ARTERY(S) FOR CORONARY ANGIOGRAPHY, INCLUDING INTRAPROCEDURAL INJECTION(S) FOR CORONARY ANGIOGRAPHY, IMAGING SUPERVISION AND INTERPRETATION; WITH RIGHT AND LEFT HEART CATHETERIZATION INCLUDING INTRAPROCEDURAL INJECTION(S) FOR LEFT VENTRICULOGRAPHY, WHEN PERFORMED, CATHETER PLACEMENT(S) IN BYPASS GRAFT(S) (INTERNAL MAMMARY, FREE ARTERIAL, VENOUS GRAFTS) WITH BYPASS G…	CPT	93461
INJECTION PROCEDURE DURING CARDIAC CATHETERIZATION INCLUDING IMAGING SUPERVISION, INTERPRETATION, AND REPORT; FOR SELECTIVE CORONARY ANGIOGRAPHY DURING CONGENITAL HEART CATHETERIZATION (LIST SEPARATELY IN ADDITION TO CODE FOR PRIMARY PROCEDURE)	CPT	93563
INJECTION PROCEDURE DURING CARDIAC CATHETERIZATION INCLUDING IMAGING SUPERVISION, INTERPRETATION, AND REPORT; FOR SELECTIVE OPACIFICATION OF AORTOCORONARY VENOUS OR ARTERIAL BYPASS GRAFT(S) (EG, AORTOCORONARY SAPHENOUS VEIN, FREE RADIAL ARTERY, OR FREE MAMMARY ARTERY GRAFT) TO ONE OR MORE CORONARY ARTERIES AND IN SITU ARTERIAL CONDUITS (EG, INTERNAL MAMMARY), WHETHER NATIVE OR USED FOR BYPASS TO …	CPT	93564
INTRAVASCULAR DOPPLER VELOCITY AND/OR PRESSURE DERIVED CORONARY FLOW RESERVE MEASUREMENT (CORONARY VESSEL OR GRAFT) DURING CORONARY ANGIOGRAPHY INCLUDING PHARMACOLOGICALLY INDUCED STRESS; INITIAL VESSEL (LIST SEPARATELY IN ADDITION TO CODE FOR PRIMARY PROCEDURE)	CPT	93571
INTRAVASCULAR DOPPLER VELOCITY AND/OR PRESSURE DERIVED CORONARY FLOW RESERVE MEASUREMENT (CORONARY VESSEL OR GRAFT) DURING CORONARY ANGIOGRAPHY INCLUDING PHARMACOLOGICALLY INDUCED STRESS; EACH ADDITIONAL VESSEL (LIST SEPARATELY IN ADDITION TO CODE FOR PRIMARY PROCEDURE)	CPT	93572
In previous iterations of the code, it refered to coronary angiography	CPT	93553
In previous iterations of the code, it refered to coronary angiography	HCPCS	G0278
In previous iterations of the code, it refered to coronary angiography	CPT	93526
In previous iterations of the code, it refered to coronary angiography	CPT	93556
In previous iterations of the code, it refered to coronary angiography		93510
In previous iterations of the code, it refered to coronary angiography		93508
In previous iterations of the code, it refered to coronary angiography		93511
In previous iterations of the code, it refered to coronary angiography		93524
In previous iterations of the code, it refered to coronary angiography		93526
In previous iterations of the code, it refered to coronary angiography		93527
In previous iterations of the code, it refered to coronary angiography		93528
In previous iterations of the code, it refered to coronary angiography		93529
In previous iterations of the code, it refered to coronary angiography		93531
In previous iterations of the code, it refered to coronary angiography		93532
In previous iterations of the code, it refered to coronary angiography		93533
In previous iterations of the code, it refered to coronary angiography		93539
In previous iterations of the code, it refered to coronary angiography		93540
In previous iterations of the code, it refered to coronary angiography		93545
In previous iterations of the code, it refered to coronary angiography		93555

## Sheet: Coronary Angioplasty
Description	Method	Code
Percutaneous transcatheter placement of intracoronary stent(s), with coronary angioplasty when performed; single major coronary artery or branch	CPT	92928
Percutaneous transcatheter placement of intracoronary stent(s), with coronary angioplasty when performed; each additional branch of a major coronary artery	CPT	92929
Percutaneous transluminal coronary atherectomy, with intracoronary stent, with coronary angioplasty when performed; single major coronary artery or branch	CPT	92933
Percutaneous transluminal coronary atherectomy, with intracoronary stent, with coronary angioplasty when performed; each additional branch of a major coronary artery	CPT	92934
Percutaneous transluminal revascularization of or through coronary artery bypass graft (internal mammary, free arterial, venous), any combination of intracoronary stent, atherectomy and angioplasty, including distal protection when performed; single vessel)	CPT	92937
Percutaneous transluminal revascularization of or through coronary artery bypass graft (internal mammary, free arterial, venous), any combination of intracoronary stent, atherectomy and angioplasty, including distal protection when performed; each additional branch subtended by the bypass graft	CPT	92938
Percutaneous transluminal revascularization of acute total/subtotal occlusion during acute myocardial infarction, coronary artery or coronary artery bypass graft, any combination of intracoronary stent, atherectomy and angioplasty, including aspiration thrombectomy when performed, single vessel	CPT	92941
Percutaneous transluminal revascularization of chronic total occlusion, coronary artery, coronary artery branch, or coronary artery bypass graft, any combination of intracoronary stent, atherectomy and angioplasty; single vessel	CPT	92943
Percutaneous transluminal revascularization of chronic total occlusion, coronary artery, coronary artery branch, or coronary artery bypass graft, any combination of intracoronary stent, atherectomy and angioplasty; each additional coronary artery, coronary artery branch, or bypass graft	CPT	92944
Percutaneous transluminal coronary angioplasty; single major coronary artery or branch	CPT	92920
Percutaneous transluminal coronary angioplasty; each additional branch of a major coronary artery (List separately in addition to code for primary procedure)	CPT	92921
Percutaneous transluminal coronary atherectomy, with coronary angioplasty when performed; single major coronary artery or branch	CPT	92924
Percutaneous transluminal coronary atherectomy, with coronary angioplasty when performed; each additional branch of a major coronary artery (List separately in addition to code for primary procedure)	CPT	92925
In previous iterations of the code, it refered to coronary angioplasty	ICD9	00.66
In previous iterations of the code, it refered to coronary angioplasty	ICD9	36.01
In previous iterations of the code, it refered to coronary angioplasty	ICD9	36.02
In previous iterations of the code, it refered to coronary angioplasty	ICD9	36.05
In previous iterations of the code, it refered to coronary angioplasty	ICD9	36.06
In previous iterations of the code, it refered to coronary angioplasty	ICD9	36.07
In previous iterations of the code, it refered to coronary angioplasty	CPT	92980
In previous iterations of the code, it refered to coronary angioplasty	CPT	92981
In previous iterations of the code, it refered to coronary angioplasty	HCPCS	C9600
In previous iterations of the code, it refered to coronary angioplasty	HCPCS	C9601
In previous iterations of the code, it refered to coronary angioplasty	HCPCS	C9602
In previous iterations of the code, it refered to coronary angioplasty	HCPCS	C9604
In previous iterations of the code, it refered to coronary angioplasty	HCPCS	C9605
In previous iterations of the code, it refered to coronary angioplasty	HCPCS	C9606
In previous iterations of the code, it refered to coronary angioplasty	HCPCS	C9607
In previous iterations of the code, it refered to coronary angioplasty	HCPCS	C9608
In previous iterations of the code, it refered to coronary angioplasty		92984
In previous iterations of the code, it refered to coronary angioplasty		92996
In previous iterations of the code, it refered to coronary angioplasty		92980
In previous iterations of the code, it refered to coronary angioplasty		92981

## Sheet: Coronary Artery Bypass Graft
Description	Method	Code
Coronary artery bypass, using arterial graft(s); single arterial graft	CPT	33533
Coronary artery bypass, using arterial graft(s); 2 coronary arterial grafts	CPT	33534
Coronary artery bypass, using arterial graft(s); 3 coronary arterial grafts	CPT	33535
Coronary artery bypass, using arterial graft(s); 4 or more coronary arterial grafts	CPT	33536
Endoscopic harvest of single upper extremity artery segment for coronary artery bypass procedure	CPT	33509
Coronary artery bypass, vein only; single coronary venous graft	CPT	33510
Coronary artery bypass, vein only; 2 coronary venous grafts	CPT	33511
Coronary artery bypass, vein only; 3 coronary venous grafts	CPT	33512
Coronary artery bypass, vein only; 4 coronary venous grafts	CPT	33513
Coronary artery bypass, vein only; 5 coronary venous grafts	CPT	33514
Coronary artery bypass, vein only; 6 or more coronary venous grafts	CPT	33516
Harvest of upper extremity artery, 1 segment, for coronary artery bypass procedure, open	CPT	35600
33517 CORONARY ARTERY BYPASS USING VEIN OR ARTERY GRAFT, 1 GRAFT	CPT(R)	33517
CABG, artery-vein, single	CPT	33517
CORONARY ARTERY BYPASS, USING VENOUS GRAFT(S) AND ARTERIAL G	CPT	33517
33518 CORONARY ARTERY BYPASS USING VEIN OR ARTERY GRAFT, 2 GRAFTS	CPT(R)	33518
CABG, artery-vein, two	CPT	33518
33519 CORONARY ARTERY BYPASS USING VEIN OR ARTERY GRAFT, 3 GRAFTS	CPT(R)	33519
CABG, artery-vein, three	CPT	33519
CORONARY ARTERY BYPASS, USING VENOUS GRAFT(S) AND ARTERIAL G	CPT	33519
33521 CORONARY ARTERY BYPASS USING VEIN OR ARTERY GRAFT, 4 GRAFTS	CPT(R)	33521
Coronary artery bypass,	CPT	33521
33522 CORONARY ARTERY BYPASS USING VEIN OR ARTERY GRAFT, 5 GRAFTS	CPT(R)	33522
CABG, artery-vein, five	CPT	33522
33523 CORONARY ARTERY BYPASS USING VEIN OR ARTERY GRAFT, 6 OR MORE GRAFTS	CPT(R)	33523
CABG, artery-vein, six+	CPT	33523
33530 CORONARY ARTERY BYPASS OR VALVE PROCEDURE REOPERATION MORE THAN 1 MONTH AFTER ORIGINAL OPERATION	CPT(R)	33530
REOPERATION, CORONARY ARTERY BYPASS PROCEDURE OR VALVE PROCE	CPT	33530
33572 REMOVAL OF PLAQUE FROM HEART ARTERY AT TIME OF CORONARY ARTERY BYPASS	CPT(R)	33572
HARVEST UXTR VEIN 1 SGM LOWER EXTREMITY/CABG PX	CPT	35500
AORTOCORONARY BYPASS FOR HEART REVASCULARIZATION, NOT OTHERW	ICD9	36.10
(AORTO)CORONARY BYPASS OF ONE CORONARY ARTERY	ICD9	36.11
(AORTO)CORONARY BYPASS OF TWO CORONARY ARTERIES	ICD9	36.12
(AORTO)CORONARY BYPASS OF THREE CORONARY ARTERIES	ICD9	36.13
(AORTO)CORONARY BYPASS OF FOUR OR MORE CORONARY ARTERIES	ICD9	36.14
SINGLE INTERNAL MAMMARY-CORONARY ARTERY BYPASS	ICD9	36.15
DOUBLE INTERNAL MAMMARY-CORONARY ARTERY BYPASS	ICD9	36.16
ABDOMINAL-CORONARY ARTERY BYPASS	ICD9	36.17
33510 ANESTHESIA FOR CORONARY ARTERY BYPASS USING VEIN GRAFT, 1 GRAFT	Custom	A33510
33511 ANESTHESIA FOR CORONARY ARTERY BYPASS USING VEIN GRAFT, 2 GRAFTS	Custom	A33511
33512 ANESTHESIA FOR CORONARY ARTERY BYPASS USING VEIN GRAFT, 3 GRAFTS	Custom	A33512
33513 ANESTHESIA FOR CORONARY ARTERY BYPASS USING VEIN GRAFT, 4 GRAFTS	Custom	A33513
33514 ANESTHESIA FOR CORONARY ARTERY BYPASS USING VEIN GRAFT, 5 GRAFTS	Custom	A33514
33518 ANESTHESIA FOR CORONARY ARTERY BYPASS USING VEIN OR ARTERY GRAFT, 2 GRAFTS	Custom	A33518
33530 ANESTHESIA FOR CORONARY ARTERY BYPASS OR VALVE PROCEDURE REOPERATION MORE THAN 1 MONTH AFTER ORIGINAL OPERATION	Custom	A33530
33533 ANESTHESIA FOR CORONARY ARTERY BYPASS USING ARTERY GRAFT, 1 GRAFT	Custom	A33533
33534 ANESTHESIA FOR CORONARY ARTERY BYPASS USING ARTERY GRAFT, 2 GRAFTS	Custom	A33534
33535 ANESTHESIA FOR CORONARY ARTERY BYPASS USING ARTERY GRAFT, 3 GRAFTS	Custom	A33535
33536 ANESTHESIA FOR CORONARY ARTERY BYPASS USING ARTERY GRAFT, 4 GRAFTS	Custom	A33536
In previous iterations of the code, it refered to coronary aretry bypass graft	HCPCS	C9604
In previous iterations of the code, it refered to coronary aretry bypass graft	HCPCS	C9605
In previous iterations of the code, it refered to coronary aretry bypass graft	HCPCS	C9606
In previous iterations of the code, it refered to coronary aretry bypass graft	HCPCS	C9607
In previous iterations of the code, it refered to coronary aretry bypass graft	HCPCS	C9608
In previous iterations of the code, it refered to coronary aretry bypass graft	CPT	33517
In previous iterations of the code, it refered to coronary aretry bypass graft	CPT	33518
In previous iterations of the code, it refered to coronary aretry bypass graft	CPT	33519
In previous iterations of the code, it refered to coronary aretry bypass graft	CPT	33521
In previous iterations of the code, it refered to coronary aretry bypass graft	CPT	33522
In previous iterations of the code, it refered to coronary aretry bypass graft	CPT	33523
In previous iterations of the code, it refered to coronary aretry bypass graft	CPT	33530
In previous iterations of the code, it refered to coronary aretry bypass graft	CPT	33533
In previous iterations of the code, it refered to coronary aretry bypass graft	CPT	33534
In previous iterations of the code, it refered to coronary aretry bypass graft	CPT	33535
In previous iterations of the code, it refered to coronary aretry bypass graft	CPT	33536

## Sheet: Cardiovascular Stress Tests
Description	Method	Code
Transthoracic Stress Echo, complete	CPT	93350
Transthoracic Stress Echo, complete w cont EKG	CPT	93351
Administration of contrast with a stress echocardiogram.	CPT	93352
Cardiovascular stress test using maximal or submaximal treadmill or bicycle exercise, continuous electrocardiographic monitoring, and/or pharmacological stress; wit	CPT	93015
Cardiovascular stress test using maximal or submaximal treadmill or bicycle exercise, continuous electrocardiographic monitoring, and/or pharmacological stress.	CPT	93016
Cardiovascular stress test using maximal or submaximal treadmill or bicycle exercise, continuous electrocardiographic monitoring, and/or pharmacological stress.	CPT	93017
Cardiovascular stress test using maximal or submaximal treadmill or bicycle exercise, continuous electrocardiographic monitoring, and/or pharmacological stress.	CPT	93018
Myocardial perfusion imaging, tomographic (SPECT) (including attenuation correction, qualitative or quantitative wall motion, ejection fraction by first pass or gated technique, additional quantification, when performed); single study, rest or stress (exercise or pharmacologic)	CPT	78451
Myocardial perfusion imaging, tomographic (SPECT) (including attenuation correction, qualitative or quantitative wall motion, ejection fraction by first pass or gated technique, additional quantification, when performed); Multiple studies, at rest and/or stress (exercise or pharmacologic) and/or redistribution and/or rest reinjection	CPT	78452
Myocardial perfusion imaging, planar (including qualitative or quantitative wall motion, ejection fraction by first pass or gated technique, additional quantification, when performed); single study, at rest or stress (exercise or pharmacologic)	CPT	78453
Myocardial perfusion imaging, planar (including qualitative or quantitative wall motion, ejection fraction by first pass or gated technique, additional quantification, when performed); multiple studies, at rest and/or stress (exercise or pharmacologic) and/or redistribution and/or rest reinjection	CPT	78454
In previous iterations of the code, it refered to Cardiovascular stress tests	CPT	78460
In previous iterations of the code, it refered to Cardiovascular stress tests	CPT	78461
In previous iterations of the code, it refered to Cardiovascular stress tests	CPT	78465
In previous iterations of the code, it refered to Cardiovascular stress tests	CPT	78478
In previous iterations of the code, it refered to Cardiovascular stress tests	CPT	78478
In previous iterations of the code, it refered to Cardiovascular stress tests	HCPCS	A9500
In previous iterations of the code, it refered to Cardiovascular stress tests	CPT	A9500
In previous iterations of the code, it refered to Cardiovascular stress tests	HCPCS	A9500
In previous iterations of the code, it refered to Cardiovascular stress tests	ICD9	89.41
In previous iterations of the code, it refered to Cardiovascular stress tests	ICD9	89.43
In previous iterations of the code, it refered to Cardiovascular stress tests	ICD9	89.44
In previous iterations of the code, it refered to Cardiovascular stress tests	CPT	78459
In previous iterations of the code, it refered to Cardiovascular stress tests	CPT	78433
In previous iterations of the code, it refered to Cardiovascular stress tests	CPT	78431
In previous iterations of the code, it refered to Cardiovascular stress tests	CPT	78491
In previous iterations of the code, it refered to Cardiovascular stress tests	CPT	78492
In previous iterations of the code, it refered to Cardiovascular stress tests	CPT	78464

## Sheet: CT Coronary Angiography
Description	Method	Code	Category
Coronary CTA of the coronary arteries and bypass grafts with contrast, including 3D image postprocessing	CPT	75574	Cat I
Computed tomography, heart, with contrast material(s), including noncontrast images, if performed, cardiac gating and 3D image postprocessing; computed tomography angiography of coronary arteries (including native and anomalous coronary arteries, coronary bypass grafts), without quantitative evaluation of coronary calcium.	CPT	0146T	Cat III
Computed tomography, heart, with contrast material(s), including noncontrast images, if performed, cardiac gating and 3D image postprocessing; computed tomography angiography of coronary arteries (including native and anomalous coronary arteries, coronary bypass grafts), with quantitative evaluation of coronary calcium.	CPT		Cat III
Computed tomography, heart, with contrast material(s), including noncontrast images, if performed, cardiac gating and 3D image postprocessing; cardiac structure and morphology and computed tomographic angiography of coronary arteries (including native and anomalous coronary arteries, coronary bypass grafts), without quantitative evaluation of coronary calcium.	CPT	0148T	Cat III
Computed tomography, heart, with contrast material(s), including noncontrast images, if performed, cardiac gating and 3D image postprocessing; cardiac structure and morphology and computed tomographic angiography of coronary arteries (including native and anomalous coronary arteries, coronary bypass grafts), with quantitative evaluation of coronary calcium.	CPT	0149T	Cat III
NONINVASIVE ESTIMATED CORONARY FRACTIONAL FLOW RESERVE (FFR) DERIVED FROM CORONARY COMPUTED TOMOGRAPHY ANGIOGRAPHY DATA USING COMPUTATION FLUID DYNAMICS PHYSIOLOGIC SIMULATION SOFTWARE ANALYSIS OF FUNCTIONAL DATA TO ASSESS THE SEVERITY OF CORONARY ARTERY DISEASE; DATA PREPARATION AND TRANSMISSION, ANALYSIS OF FLUID DYNAMICS AND SIMULATED MAXIMAL CORONARY HYPEREMIA, GENERATION OF ESTIMATED FFR MOD…	CPT	0501T	Cat III
NONINVASIVE ESTIMATED CORONARY FRACTIONAL FLOW RESERVE (FFR) DERIVED FROM CORONARY COMPUTED TOMOGRAPHY ANGIOGRAPHY DATA USING COMPUTATION FLUID DYNAMICS PHYSIOLOGIC SIMULATION SOFTWARE ANALYSIS OF FUNCTIONAL DATA TO ASSESS THE SEVERITY OF CORONARY ARTERY DISEASE; DATA PREPARATION AND TRANSMISSION	CPT	0502T	Cat III
NONINVASIVE ESTIMATED CORONARY FRACTIONAL FLOW RESERVE (FFR) DERIVED FROM CORONARY COMPUTED TOMOGRAPHY ANGIOGRAPHY DATA USING COMPUTATION FLUID DYNAMICS PHYSIOLOGIC SIMULATION SOFTWARE ANALYSIS OF FUNCTIONAL DATA TO ASSESS THE SEVERITY OF CORONARY ARTERY DISEASE; ANALYSIS OF FLUID DYNAMICS AND SIMULATED MAXIMAL CORONARY HYPEREMIA, AND GENERATION OF ESTIMATED FFR MODEL	CPT	0503T	Cat III
NONINVASIVE ESTIMATED CORONARY FRACTIONAL FLOW RESERVE (FFR) DERIVED FROM CORONARY COMPUTED TOMOGRAPHY ANGIOGRAPHY DATA USING COMPUTATION FLUID DYNAMICS PHYSIOLOGIC SIMULATION SOFTWARE ANALYSIS OF FUNCTIONAL DATA TO ASSESS THE SEVERITY OF CORONARY ARTERY DISEASE; ANATOMICAL DATA REVIEW IN COMPARISON WITH ESTIMATED FFR MODEL TO RECONCILE DISCORDANT DATA, INTERPRETATION AND REPORT	CPT	0504T	Cat III

## Sheet: Fractional Flow Reserve
Description	Method	Code	Category
NONINVASIVE ESTIMATED CORONARY FRACTIONAL FLOW RESERVE (FFR) DERIVED FROM CORONARY COMPUTED TOMOGRAPHY ANGIOGRAPHY DATA USING COMPUTATION FLUID DYNAMICS PHYSIOLOGIC SIMULATION SOFTWARE ANALYSIS OF FUNCTIONAL DATA TO ASSESS THE SEVERITY OF CORONARY ARTERY DISEASE; DATA PREPARATION AND TRANSMISSION, ANALYSIS OF FLUID DYNAMICS AND SIMULATED MAXIMAL CORONARY HYPEREMIA, GENERATION OF ESTIMATED FFR MOD…	CPT	0501T	Cat III
NONINVASIVE ESTIMATED CORONARY FRACTIONAL FLOW RESERVE (FFR) DERIVED FROM CORONARY COMPUTED TOMOGRAPHY ANGIOGRAPHY DATA USING COMPUTATION FLUID DYNAMICS PHYSIOLOGIC SIMULATION SOFTWARE ANALYSIS OF FUNCTIONAL DATA TO ASSESS THE SEVERITY OF CORONARY ARTERY DISEASE; DATA PREPARATION AND TRANSMISSION	CPT	0502T	Cat III
NONINVASIVE ESTIMATED CORONARY FRACTIONAL FLOW RESERVE (FFR) DERIVED FROM CORONARY COMPUTED TOMOGRAPHY ANGIOGRAPHY DATA USING COMPUTATION FLUID DYNAMICS PHYSIOLOGIC SIMULATION SOFTWARE ANALYSIS OF FUNCTIONAL DATA TO ASSESS THE SEVERITY OF CORONARY ARTERY DISEASE; ANALYSIS OF FLUID DYNAMICS AND SIMULATED MAXIMAL CORONARY HYPEREMIA, AND GENERATION OF ESTIMATED FFR MODEL	CPT	0503T	Cat III
NONINVASIVE ESTIMATED CORONARY FRACTIONAL FLOW RESERVE (FFR) DERIVED FROM CORONARY COMPUTED TOMOGRAPHY ANGIOGRAPHY DATA USING COMPUTATION FLUID DYNAMICS PHYSIOLOGIC SIMULATION SOFTWARE ANALYSIS OF FUNCTIONAL DATA TO ASSESS THE SEVERITY OF CORONARY ARTERY DISEASE; ANATOMICAL DATA REVIEW IN COMPARISON WITH ESTIMATED FFR MODEL TO RECONCILE DISCORDANT DATA, INTERPRETATION AND REPORT	CPT	0504T	Cat III

[truncated: 13 more sheets: MI, Angina codes, Type 1 Diabetis Mellitus, Type 2 Diabetis Mellitus, Peripheral Arterial Disease, Left Bundle Branch Block Codes, Stroke, TIA codes, Chronic IHD codes, Diabetes Tokens, Hypertension Tokens, Hypertension, Screening Codes, Primary Care Speicalist Descrip, State Zip Codes]
